# Supplementary material for: Clinicopathological Implications of ASAP1 Expression in Hepatocellular Carcinoma
Source: Pathol Oncol Res. 2022 Aug 30;28:1610635. doi: 10.3389/pore.2022.1610635 (PMC9468229; doi:10.3389/pore.2022.1610635)
Supplement: Supplementary file 1 [file DataSheet1.xlsx]

## Sheet: Raw
Case No.	Intensity of staining	Proportion of staining	Immunoreactive score (IRS)	ASAP expression group	Patient age	Sex	Etiological factors	Underlying disease	AFP	Child-Pugh class	BLCL stage	Death	Follow up period (death)	Recur	Follow up period (Recur)	AJCC_Stage(1/2)	Tumor size	Histological grade	Vessel invasion	Perineural invasion	Tumor focality	Proliferation index (Ki-67)	Stage	Additional treatments
1	1	3	3	0	61	1	1	3	2.6	5	1	1	73.1667	0	73.1667	1	8	2	0	0	1	0	IB	0
2	1	3	3	0	54	1	1	2	4.1	5	1	1	86.9	0	86.9	1	6.5	2	0	0	1	0	IB	2
3	2	3	6	1	65	1	1	1	9.2	5	1	1	44.2333	1	41.6	1	4.5	2	0	0	1	0	IB	3
4	2	4	8	1	54	1	1	1	106	5	1	1	6.1	0	6.1	1	6	3	0	0	1	0	IB	0
5	1	4	4	0	57	0	1	1	5840	5	3	0	250.333	0	250.333	1	7	4	1	0	1	20	II	2
6	1	4	4	0	70	0	4	1	3660	7	3	0	247.533	1	7.23333	1	3.2	3	1	0	1	0	II	2
7	1	4	4	0	54	1	1	1	137	5	3	1	12.3333	1	8.63333	1	9	4	1	0	1	0	II	2
8	2	3	6	1	68	0	1	1	697	6	1	1	15.9333	0	15.9333	1	5.2	3	0	0	1	0	IB	0
9	2	4	8	1	55	0	1	1	1.9	5	1	1	198.067	1	174.867	1	9	4	0	0	1	0	IB	2
10	3	4	12	1	57	1	1	1	1450	5	3	1	77.5667	1	77	1	3	4	1	0	2	0	II	2
11	2	4	8	1	41	1	1	1	10840	5	3	0	220.633	0	220.633	1	2.5	4	1	0	2	0	II	0
12	1	2	2	0	41	1	4	1	14.3	5	1	0	217.667	0	217.667	1	9	1	0	0	1	0	IB	3
13	3	4	12	1	63	1	1	1	1170	6	1	1	70.8	1	24.3667	1	15	2	0	0	1	0	IB	3
14	2	4	8	1	56	1	4	1	6140	5	3	1	59.3667	1	22.2333	2	6	2	1	0	1	0	IIIB	2
15	1	3	3	0	55	1	1	1	4500	5	1	1	132.167	0	132.167	1	9.2	3	0	0	1	50	IB	4
16	3	4	12	1	57	1	1	1	3200	5	1	1	106.233	1	91.9333	1	7	2	0	0	1	0	IB	2
17	1	3	3	0	65	1	3	1	34.5	5	1	1	14.9	0	14.9	1	1.8	1	0	0	1	0	IA	0
18	2	3	6	1	39	1	1	1	4270	5	3	1	33.0333	1	24.7667	1	3.5	3	1	0	1	0	II	2
19	2	4	8	1	59	0	1	1	9083	5	1	1	2.73333	0	2.73333	1	3.8	3	0	0	1	30	IB	0
20	2	4	8	1	63	0	1	1	11000	5	1	1	106.967	0	106.967	1	8.5	3	0	0	1	0	IB	2
21	0	0	0	0	48	1	1	1	4837	5	2	0	179.633	0	179.633	1	4	2	0	0	2	0	II	0
22	2	3	6	1	38	1	1	1	3.1	5	1	0	179.567	0	179.567	1	17	2	0	0	1	0	IB	0
23	1	3	3	0	59	1	1	1	6.3	5	1	1	24.7	1	22.3667	1	5	2	0	0	1	0	IB	1
24	1	3	3	0	53	1	1	1	11000	5	1	0	175.667	0	175.667	1	8.5	3	0	0	1	10	IB	0
25	2	4	8	1	51	1	1	1	18.1	5	1	1	38.2667	1	26.2333	1	3.5	3	0	0	1	0	IB	0
26	1	4	4	0	49	1	1	1	50.7	6	1	1	64.0333	0	64.0333	1	3	2	0	0	1	0	IB	2
27	1	4	4	0	48	1	1	1	130	6	3	1	7.86667	0	7.86667	2	22	3	1	0	2	0	IIIB	0
28	2	4	8	1	46	1	1	1	20.4	5	1	1	44.9667	1	34.9667	1	4	3	0	0	1	0	IB	2
29	1	2	2	0	38	1	1	2	Not reported	5	3	0	154.067	0	154.067	1	9	3	1	0	1	0	II	4
30	2	4	8	1	31	1	1	1	Not reported	5	3	0	152.9	1	3.13333	1	7	3	1	0	1	20	II	2
31	1	3	3	0	32	1	1	1	122.4	5	2	1	29.0333	1	16.9333	1	4.5	2	0	0	2	0	II	2
32	2	4	8	1	53	1	1	1	Not reported	5	3	1	6.83333	1	1.96667	1	8.8	3	1	0	1	60	II	3
33	3	4	12	1	55	1	3	1	11.8	5	1	0	151.167	0	151.167	1	2	2	0	0	1	0	IA	0
34	3	4	12	1	44	1	1	1	18.6	5	1	0	149	1	49.9	1	1.5	3	0	0	1	10	IA	0
35	3	4	12	1	66	1	1	1	Not reported	6	3	1	14.6	1	5.36667	2	3	3	1	0	1	0	IIIB	2
36	3	4	12	1	29	1	1	1	655.9	5	1	0	148.133	0	148.133	1	1.5	2	0	0	2	0	II	0
37	2	4	8	1	53	1	1	1	219.4	5	3	1	7.9	1	2.6	1	9	3	1	0	2	0	IIIA	4
38	1	2	2	0	54	1	1	2	2.9	5	1	0	147.133	0	147.133	1	1	2	0	0	1	0	IA	2
39	1	2	2	0	58	0	1	2	297.3	5	1	0	147.1	1	62.5667	1	1.5	2	0	0	1	0	IA	0
40	2	4	8	1	49	1	3	2	6.1	5	2	1	105.667	1	65.7667	1	5	1	0	0	2	0	II	2
41	2	4	8	1	73	1	2	1	10	6	1	1	127.8	1	8.83333	1	2.5	2	0	0	1	0	IB	0
42	2	4	8	1	36	0	1	1	Not reported	6	1	0	145.9	0	145.9	1	3.5	2	0	0	1	0	IB	4
43	2	4	8	1	60	1	1	1	65.5	6	3	1	2.6	0	2.6	1	6	4	1	0	1	0	II	2
44	2	4	8	1	59	1	1	1	659.2	6	1	1	76.2333	0	76.2333	1	3	2	0	0	1	40	IB	2
45	2	4	8	1	50	0	1	1	5.6	7	3	1	104.267	1	58.3	1	3.5	3	1	0	1	0	II	2
46	2	4	8	1	47	1	1	1	Not reported	6	3	1	1.56667	0	1.56667	2	14	3	1	0	1	70	IIIB	0
47	3	4	12	1	57	1	1	1	60.2	5	3	1	28.7	1	9.83333	1	4.5	3	1	0	1	0	II	1
48	2	3	6	1	54	1	1	1	190.6	5	1	1	70.0333	1	36.4333	1	3.2	3	0	0	1	10	IB	2
49	3	4	12	1	65	1	2	1	1030.1	5	3	0	142.233	1	8.36667	2	3.5	3	1	0	1	0	IIIB	3
50	1	3	3	0	62	1	1	1	270.2	5	3	1	5.96667	1	4.63333	1	9	3	1	0	1	0	II	0
51	2	4	8	1	44	1	1	1	Not reported	5	3	1	9.7	1	1.63333	2	8.5	4	1	0	1	10	IIIB	3
52	2	4	8	1	45	1	1	1	Not reported	5	3	1	2.26667	0	2.26667	1	5	3	1	0	1	0	II	0
53	2	4	8	1	56	1	1	1	143.5	5	3	1	35.9667	1	7.36667	1	4.5	3	1	0	1	0	II	2
54	1	4	4	0	57	1	1	1	818.5	7	1	1	27.6667	1	9.13333	1	1.9	1	0	0	1	0	IA	2
55	2	4	8	1	61	0	3	1	15.9	5	1	1	44	1	15.0667	1	1.5	2	0	0	1	0	IA	2
56	1	2	2	0	66	0	4	1	3.1	5	1	0	132.033	1	8.7	1	1	1	0	0	1	0	IA	1
57	3	4	12	1	53	1	1	1	Not reported	6	3	1	2.8	0	2.8	1	2.5	3	1	0	1	0	II	0
58	3	4	12	1	49	1	1	1	56.4	7	3	1	63.7333	1	42.1	1	4.3	2	1	0	2	0	II	2
59	1	3	3	0	59	1	4	2	6.2	5	3	0	129.833	0	129.833	1	4.5	2	1	0	1	0	II	0
60	3	4	12	1	48	0	1	1	424.6	5	3	0	128.233	1	8.43333	2	10	2	1	0	2	0	IIIA	2
61	2	4	8	1	44	1	2	1	Not reported	5	3	1	5.4	1	1.93333	2	6	3	1	0	1	30	IIIB	0
62	2	4	8	1	44	1	1	1	Not reported	5	3	1	9.46667	1	1.23333	1	5.5	3	1	0	1	10	II	2
63	2	4	8	1	52	1	1	2	4.2	5	1	0	124.733	0	124.733	1	5	4	0	0	1	0	IB	2
64	1	4	4	0	74	1	1	2	55.6	5	3	1	21.5667	1	8.9	2	4	2	1	0	1	0	IIIB	2
65	1	3	3	0	55	1	1	1	24.1	6	2	1	51.6667	1	7.03333	1	4.5	2	0	0	2	0	II	2
66	1	2	2	0	67	0	1	1	1.9	5	1	1	50.5667	1	38.4333	1	8.7	3	0	0	1	0	IB	2
67	2	4	8	1	67	1	1	1	1156	6	1	1	58.5333	1	16.8333	1	1.7	2	0	0	2	0	II	2
68	1	4	4	0	57	0	1	1	469.1	5	1	0	112.6	0	112.6	1	3	3	0	0	1	0	IB	0
69	1	4	4	0	44	1	1	2	55.9	6	3	1	32.9667	1	7.4	1	5	3	1	0	1	10	II	2
70	2	4	8	1	50	1	1	1	14.5	5	1	1	92.3333	1	5.16667	1	4.1	3	0	0	1	0	IB	1
71	1	2	2	0	69	1	4	1	7.6	6	3	1	8.9	1	5.16667	2	2.5	2	1	0	1	0	IIIB	2
72	1	3	3	0	56	1	1	1	100.4	5	3	1	74.3333	0	74.3333	1	3.5	3	1	0	2	0	II	0
73	2	4	8	1	43	1	1	1	297.8	5	3	1	7.43333	1	1.93333	1	2.4	3	1	0	1	10	II	2
74	2	4	8	1	42	1	1	1	2.2	5	1	0	103.3	0	103.3	1	2	1	0	0	1	0	IA	0
75	1	3	3	0	53	1	1	1	19.8	5	1	1	65.9667	1	12.7667	1	3.5	1	0	0	1	0	IB	4
76	1	3	3	0	68	1	1	2	19.6	5	1	0	98.1333	0	98.1333	1	2	2	0	0	1	0	IA	0
77	2	4	8	1	54	1	1	1	Not reported	5	1	0	98.0667	0	98.0667	1	2.5	3	0	0	1	0	IB	0
78	2	4	8	1	42	1	1	1	1408	6	3	1	3.2	0	3.2	1	3	3	1	0	2	0	II	0
79	2	4	8	1	51	0	1	1	2177	6	3	1	25.6	1	7.83333	1	4	3	1	1	2	10	II	0
80	1	4	4	0	59	1	1	1	8.7	5	1	0	84.9	0	84.9	1	2.2	2	0	0	1	10	IB	0
81	1	3	3	0	37	1	1	1	6679	5	1	0	83.9667	0	83.9667	1	3.3	3	0	0	1	10	IB	0
82	2	4	8	1	65	1	2	1	14.7	5	1	1	40.5333	1	35.3667	1	3.5	2	0	0	1	0	IB	2
83	2	4	8	1	64	1	3	1	147.2	5	3	1	23.9333	0	23.9333	2	3.5	2	1	0	1	0	IIIB	0
84	0	0	0	0	57	1	1	1	3.7	5	3	1	41.7333	1	12.7667	1	2.5	2	1	0	1	0	II	2
85	2	4	8	1	44	1	1	1	5.1	5	1	1	35.3	1	7.6	1	3	2	0	0	1	0	IB	2
86	1	3	3	0	50	0	1	1	140.4	6	1	0	78	0	78	1	2.5	2	0	0	1	0	IB	0
87	2	4	8	1	53	1	1	1	3.5	5	3	1	7.63333	0	7.63333	1	8.8	3	1	0	1	0	II	2
88	2	3	6	1	55	1	1	1	66.9	5	3	1	70.3	0	70.3	2	7.5	2	1	0	1	0	IIIB	2
89	2	4	8	1	62	0	1	1	3.4	6	1	1	22.9667	0	22.9667	1	2	1	0	0	1	0	IA	0
90	3	4	12	1	55	1	1	1	57.8	6	1	1	58.6667	1	50.8667	1	2	3	0	0	1	30	IA	2
91	2	3	6	1	58	0	1	1	10.1	7	1	1	18.6	0	18.6	1	2.5	1	0	0	1	0	IB	2
92	2	3	6	1	57	1	1	1	26.2	6	1	0	61.9	0	61.9	1	3.5	2	0	0	1	0	IB	0
93	2	4	8	1	62	1	1	1	3.6	5	2	0	60.6333	0	60.6333	2	6	2	0	0	2	0	IIIA	0
94	2	4	8	1	61	1	3	2	24.8	5	3	0	59.9333	0	59.9333	1	3.5	3	1	0	1	0	II	0
95	2	4	8	1	28	1	1	1	3.9	5	1	1	44.0333	1	6.96667	1	7.5	3	0	0	1	0	IB	0
96	1	3	3	0	57	0	1	1	459.8	6	1	1	47.2667	1	13.7333	1	3.5	3	0	0	1	40	IB	2
97	1	2	2	0	52	0	1	1	Not reported	6	3	1	23.6	0	23.6	1	7	4	1	0	1	20	II	2
98	1	3	3	0	54	1	1	1	72.5	6	1	0	56.7667	0	56.7667	1	3.5	3	0	0	1	10	IB	0
99	2	4	8	1	67	0	2	1	22.9	5	3	1	1.3	0	1.3	2	7.5	3	1	0	2	0	IIIA	0
100	2	3	6	1	66	1	1	1	2.4	5	1	0	53.7333	0	53.7333	1	3.5	2	0	0	1	0	IB	0
101	3	4	12	1	68	1	1	1	9.5	7	1	1	49.6667	1	22	1	2.2	1	0	0	1	0	IB	1
102	1	4	4	0	65	1	3	1	2.9	7	1	1	45.2667	0	45.2667	1	2.4	2	0	0	1	0	IB	0
103	1	3	3	0	55	0	1	1	11.3	7	1	1	31.4333	0	31.4333	1	2.5	2	0	0	1	0	IB	0
104	2	4	8	1	67	1	3	1	4.1	5	1	0	47.9	0	47.9	1	1.5	2	0	0	1	0	IA	2
105	1	4	4	0	56	1	1	1	179.3	5	3	1	9.4	1	3.13333	1	3.5	4	1	0	1	0	II	2
106	1	2	2	0	63	1	1	1	7.3	5	1	0	47.1	0	47.1	1	7	2	0	0	1	0	IB	2
107	1	3	3	0	54	1	1	1	1179	5	1	0	42.3333	1	6.23333	1	3.3	3	0	0	1	30	IB	2
108	1	2	2	0	47	0	1	1	22	8	1	1	16.8667	0	16.8667	1	1.5	2	0	0	1	0	IA	0
109	1	3	3	0	62	0	1	1	9.7	5	1	0	41.9	0	41.9	1	6.5	2	0	0	1	0	IB	0
110	1	4	4	0	73	1	4	2	108.9	5	1	1	17.8333	0	17.8333	1	5.5	3	0	0	1	0	IB	0
111	1	3	3	0	51	0	1	1	Not reported	5	1	0	41.1667	0	41.1667	1	3	3	0	0	1	10	IB	0
112	1	4	4	0	70	1	1	2	2.4	5	1	0	40.9667	0	40.9667	1	11	2	0	0	1	0	IB	0
113	2	4	8	1	59	1	2	1	4.7	6	1	0	40.4667	1	29.3333	1	5.5	2	0	0	1	0	IB	2
114	1	2	2	0	68	0	1	1	Not reported	5	3	1	33.5333	1	8.1	1	1.8	3	1	0	2	20	II	2
115	2	4	8	1	55	1	1	1	41	6	1	0	39.2667	0	39.2667	1	2.1	2	0	0	1	0	IB	2
116	1	3	3	0	56	0	1	1	26.6	7	3	1	18.9	0	18.9	1	1.9	1	1	0	1	0	II	0
117	2	4	8	1	55	1	1	1	14.5	5	3	0	38.3333	1	8.3	2	2	3	1	1	1	0	IIIB	2
118	1	2	2	0	41	1	1	1	3.2	5	1	0	37.7	1	37.4667	1	2.9	2	0	0	1	0	IB	0
119	2	3	6	1	63	1	3	1	24.4	7	1	1	21.8	1	7.73333	1	2	3	0	0	1	0	IA	0
120	2	4	8	1	53	1	1	1	1096	5	3	1	15.3667	0	15.3667	1	2.5	3	1	0	1	0	II	0
121	2	4	8	1	61	1	3	1	7.3	6	1	1	6.76667	0	6.76667	1	2.2	4	0	0	1	0	IB	2
122	1	2	2	0	61	0	1	1	274	5	1	0	35.5667	0	35.5667	1	1.3	3	0	0	1	10	IA	0
123	1	4	4	0	71	0	1	1	5.6	5	1	0	34.9	0	34.9	1	1.3	1	0	0	1	0	IA	2
124	1	3	3	0	64	1	1	1	4.9	6	1	0	34.7333	0	34.7333	1	4	2	0	0	1	0	IB	0
125	0	0	0	0	69	1	1	1	11.2	5	3	1	3.73333	0	3.73333	2	6	3	1	1	1	0	IIIB	0
126	1	3	3	0	87	0	1	1	6.5	5	1	0	33.4333	0	33.4333	1	3	2	0	0	1	0	IB	2
127	2	4	8	1	56	1	1	1	5.4	5	1	1	21.4333	0	21.4333	1	0.7	2	0	0	1	0	IA	0
128	2	4	8	1	50	1	1	1	21	6	1	1	24.0333	0	24.0333	1	0.7	3	0	0	1	0	IA	2
129	2	4	8	1	38	1	1	1	Not reported	5	3	1	9.66667	1	9.66667	2	8	3	1	0	2	20	IIIB	0
130	2	4	8	1	50	0	1	1	Not reported	5	1	1	14.9333	0	14.9333	1	5	3	0	0	1	0	IB	2
131	3	4	12	1	72	1	4	3	8.4	5	3	0	30.3	0	30.3	1	5	3	1	0	1	0	II	2
132	2	4	8	1	67	1	4	3	3.9	5	1	0	30	0	30	1	4.5	2	0	0	1	0	IB	0
133	1	4	4	0	53	1	1	1	10.6	6	1	0	28.3667	1	10.7	1	2.8	2	0	0	1	0	IB	0
134	2	3	6	1	44	1	1	1	96.6	5	1	0	27.0333	0	27.0333	1	1.2	3	0	0	1	30	IA	0
135	2	4	8	1	46	1	1	1	9	5	1	0	25.5333	0	25.5333	1	2.5	2	0	0	1	0	IB	0
136	2	4	8	1	64	0	1	1	41.4	5	3	1	9.06667	1	7.13333	2	1.7	3	1	1	1	0	IIIB	2
137	2	4	8	1	45	1	1	1	Not reported	5	3	1	3.4	0	3.4	2	8	3	1	0	1	40	IIIB	0
138	2	4	8	1	46	1	1	1	1461	6	3	0	18.8667	1	4.23333	2	2.9	3	1	0	1	0	IIIB	2
139	1	2	2	0	52	0	1	1	511	5	1	0	17.4667	0	17.4667	1	1.2	3	0	0	1	30	IA	0
140	1	3	3	0	51	1	1	1	764.5	5	1	0	17.4	0	17.4	1	1.7	3	0	0	2	0	II	2
141	3	4	12	1	80	0	2	1	734.9	5	3	0	17.2333	0	17.2333	1	2.9	4	1	0	1	0	II	0
142	2	4	8	1	62	0	1	1	721.8	5	3	0	16.0667	1	4.23333	1	2.1	3	1	0	1	20	II	2
143	2	4	8	1	51	1	1	2	6.2	5	3	0	13.8333	1	7.86667	1	3.6	3	1	0	2	0	II	2
144	2	4	8	1	61	1	1	2	710.9	5	3	0	11.9667	1	10.2333	2	11	3	1	0	2	30	IIIA	2
145	1	4	4	0	43	0	1	1	118.7	5	1	0	10.3333	0	10.3333	1	3.5	3	0	0	1	40	IB	2
146	2	4	8	1	47	1	1	1	17	6	3	1	9.3	1	1.53333	2	7.2	3	1	0	2	0	IIIA	2
147	2	4	8	1	58	1	1	1	10.4	5	1	0	8.83333	1	1.4	1	2.5	4	0	0	2	20	II	2
148	1	4	4	0	61	0	1	1	55.7	5	1	0	7.86667	0	7.86667	1	1	2	0	0	1	0	IA	0
149	3	4	12	1	40	1	1	1	9279	5	3	0	7.76667	1	5.1	1	3.1	3	1	0	1	30	II	2
